# Supplementary material for: A CACNA2D2‐Related Recessive Form of Cerebellar Abiotrophy in Angus Cattle
Source: Anim Genet. 2026 Mar 24;57(2):e70086. doi: 10.1002/age.70086 (PMC13011162; doi:10.1002/age.70086)
Supplement: Supplementary file 1 — Table S1: Total size of individual ROH and genomic inbreeding coefficient in all 18 Angus cattle genomes. [file AGE-57-0-s003.xlsx]

## Sheet: Table S1
Table S1. ROH-based genomic inbreeding coefficient in the 18 Angus cattle genomes.
Individual ID	Group	Sum	F_ROH
SAMEA12596611	case 1	1021953482	0.410731
SAMEA12596612	case 2	493818684	0.19847
SAMEA10833841	control	443121445	0.178094
SAMEA10833842	control	444682892	0.178721
SAMEA10833843	control	463036592	0.186098
SAMEA10833844	control	488525506	0.196342
SAMEA12596609	control	556163949	0.223527
SAMEA12596610	control	572427149	0.230063
SAMEA12596613	control	364268621	0.146402
SAMEA12596614	control	556349096	0.223601
SAMEA12596615	control	373405067	0.150074
SAMEA111531482	control	506793988	0.203684
ERS22569967	control	478519316	0.192321
ERS22569966	control	469117725	0.188542
ERS22569965	control	505144276	0.203021
ERS22569964	control	566025770	0.22749
ERS22569963	control	333175392	0.133906
SAMEA3706825	control	451586032	0.181496
