# Supplementary material for: A CACNA2D2‐Related Recessive Form of Cerebellar Abiotrophy in Angus Cattle
Source: Anim Genet. 2026 Mar 24;57(2):e70086. doi: 10.1002/age.70086 (PMC13011162; doi:10.1002/age.70086)
Supplement: Supplementary file 2 — Table S2: Shared ROH detected in the two Angus cases. [file AGE-57-0-s004.xlsx]

## Sheet: topRuns_200kb_66SNP3het20win_2c
Table S2. Shared ROH detected in the two Angus cases.
Chromosome	Number of markers	ROH start position	ROH end position	ROH length
1	983	811832	1063872	252041
1	616	2409440	2743721	334282
1	732	6781004	7041219	260216
1	2698	7041275	7503602	462328
1	1623	12548860	12757293	208434
1	2939	12757865	13103228	345364
1	1723	13762710	14101911	339202
1	2163	17281659	17604361	322703
1	3390	18477862	19059736	581875
1	1882	19743793	20074930	331138
1	929	20100017	20312133	212117
1	878	21369659	21683343	313685
1	2996	42220315	42507081	286767
1	648	55774544	55974934	200391
1	738	66393887	66617604	223718
1	1422	71097211	71487340	390130
1	1106	76196459	76416397	219939
1	1498	83058435	83624371	565937
1	995	87867158	88267534	400377
1	735	88998145	89237384	239240
1	749	89509472	89716408	206937
1	1187	97120328	97385614	265287
1	1228	97385688	97776546	390859
1	773	106619029	106875651	256623
1	845	107477282	107729956	252675
1	921	109979228	110267170	287943
1	1209	123014708	123282120	267413
1	1027	123451087	123744199	293113
1	1191	126406269	126981307	575039
1	589	130283896	130485046	201151
1	3310	136770947	137419494	648548
1	2136	137420691	137947986	527296
1	3041	138014483	138480814	466332
1	5115	138481376	139273549	792174
1	652	139273640	139532016	258377
1	829	139560272	139828626	268355
1	2116	139937833	140268006	330174
1	827	147804317	148006878	202562
1	702	157752645	157997403	244759
1	885	158084906	158363739	278834
10	1094	5672106	5911085	238980
10	934	30711724	30928700	216977
10	2207	56104428	56450862	346435
10	1407	56775464	56988671	213208
10	614	62069226	62289166	219941
10	551	62453318	62701854	248537
10	832	65033756	65362453	328698
10	535	66201531	66468441	266911
10	1047	68929691	69156562	226872
10	685	69502834	69707197	204364
10	788	79091463	79441627	350165
11	469	12758122	12992624	234503
11	2364	13649176	14243698	594523
11	671	15253592	15464443	210852
11	1702	16225831	16514122	288292
11	4049	17908654	18535466	626813
11	674	20658398	20906375	247978
11	982	21127719	21424976	297258
11	570	25615960	25902378	286419
11	869	28228332	28458827	230496
11	1085	40451517	40686916	235400
11	819	41019464	41390529	371066
11	866	41409775	41736035	326261
11	4871	56845494	57562095	716602
11	1446	57776653	58033063	256411
11	1135	63768697	64032737	264041
11	504	68539173	68755941	216769
11	2511	70131381	70655319	523939
11	900	73023651	73330304	306654
11	843	75072557	75272718	200162
11	1640	76812174	77038285	226112
11	1598	79377624	79696954	319331
11	838	86454791	86668478	213688
11	1149	86810711	87148533	337823
12	2563	13208944	13591090	382147
12	1328	32051638	32526914	475277
12	1070	37923044	38140318	217275
12	507	42376765	42653163	276399
12	1431	50192593	50407658	215066
12	1932	62518172	62789891	271720
12	830	67125163	67345672	220510
12	316	70784042	71016421	232380
12	875	77934563	78138270	203708
13	659	4586778	4792785	206008
13	1064	12173135	12527254	354120
13	771	19993468	20219295	225828
13	810	26347951	26549724	201774
13	406	33842735	34053610	210876
13	1302	46862167	47074634	212468
13	692	48112131	48319780	207650
13	212	48831558	49191731	360174
13	1265	49821926	50250174	428249
13	1152	54218732	54519460	300729
14	723	211941	518969	307029
14	1974	519022	1404386	885365
14	2956	1605597	2435332	829736
14	10030	3448685	4799763	1351079
14	5902	4799823	5590965	791143
14	2248	5591104	5888169	297066
14	988	14710935	15113512	402578
14	734	15499364	15767946	268583
14	885	17056627	17328685	272059
14	881	18275807	18502558	226752
14	1391	22668739	23408928	740190
14	242	23796324	24096573	300250
14	333	28412174	28615081	202908
14	1060	28821048	29134208	313161
14	495	34756873	35017462	260590
14	580	39787390	39996839	209450
14	565	47509905	47768221	258317
14	1236	50060234	50284519	224286
14	1910	50459469	50736740	277272
14	2438	51008292	51510455	502164
14	1309	52441903	52673196	231294
14	1784	52685600	52948613	263014
14	1684	52948819	53191007	242189
14	776	53710408	53942580	232173
14	931	54763481	54995554	232074
14	992	57745963	58096382	350420
14	968	64289268	64680946	391679
14	1386	67638229	68134238	496010
14	3510	68920473	70022131	1101659
14	1324	70073713	70442792	369080
15	1598	12425186	12660904	235719
15	2750	14152836	14661991	509156
15	683	14682867	14898719	215853
15	4936	14899404	15823592	924189
15	4358	15823726	16416662	592937
15	15124	16417428	18969610	2552183
15	26069	16417428	28694737	12277310
15	3244	18969637	19644982	675346
15	856	19645043	19856170	211128
15	3237	19856268	20647663	791396
15	3608	20647702	21460280	812579
15	1196	21504580	21832872	328293
15	1336	21833252	22199357	366106
15	1832	22199374	22544032	344659
15	4957	22544076	23550137	1006062
15	6764	23550160	25183152	1632993
15	13781	25183307	28694737	3511431
15	7224	28815829	31257789	2441961
15	19755	28815829	34334837	5519009
15	3892	31258102	32148776	890675
15	2220	32148990	32970651	821662
15	4283	32970684	33922851	952168
15	2134	33922991	34334837	411847
15	1694	34397066	34845411	448346
15	1472	34845602	35201084	355483
15	2870	35204822	36276245	1071424
15	4758	36276479	37532839	1256361
15	16736	37533845	41757845	4224001
15	19269	41952826	45820809	3867984
15	2400	41952826	42560894	608069
15	5045	42560930	43984848	1423919
15	3144	43984925	44649284	664360
15	2325	44649595	44905632	256038
15	6355	44905895	45820809	914915
15	2138	46561697	46938573	376877
15	3905	46938623	47395108	456486
15	2543	47416817	47641261	224445
15	6399	47852029	48327892	475864
15	5074	48328354	48690982	362629
15	4696	49280274	49648384	368111
15	2987	49702981	49989503	286523
15	15143	50103444	51368465	1265022
15	7294	50103444	50614781	511338
15	2676	50615436	50827898	212463
15	3008	50828517	51072639	244123
15	2165	51072766	51368465	295700
15	9752	51439629	53151537	1711909
15	6983	51439629	52524491	1084863
15	2769	52524506	53151537	627032
15	6094	53328973	55042609	1713637
15	3511	55075088	56415707	1340620
15	2880	56415818	56701289	285472
15	10037	56858484	59494529	2636046
15	2543	56937704	57487534	549831
15	5709	57487947	59062279	1574333
15	1341	59062422	59494529	432108
15	1015	63039935	63300815	260881
15	420	64425461	64640330	214870
15	3036	67940700	68332942	392243
15	9793	68717220	70322571	1605352
15	3421	68717220	69330871	613652
15	6372	69330900	70322571	991672
15	777	73394826	73604835	210010
16	1411	8681940	8927944	246005
16	2001	8928041	9300918	372878
16	1486	25561842	25913258	351417
16	1047	29030561	29236278	205718
16	1306	35430287	35699091	268805
16	511	40334337	40551456	217120
16	333	42099411	42562885	463475
16	878	42991462	43680206	688745
16	142	43680315	44003742	323428
16	862	44544611	45096149	551539
16	1045	45714053	46095626	381574
16	1207	46264134	46643765	379632
16	820	47096033	47418631	322599
16	376	49930092	50187653	257562
16	136	51069334	51278961	209628
16	1531	75223420	75586836	363417
16	349	80542773	80781229	238457
17	4460	1372698	2102519	729822
17	1381	4703332	4915479	212148
17	1081	13089116	13496295	407180
17	3502	13953644	14463418	509775
17	798	17662206	17885643	223438
17	1454	19054561	19266791	212231
17	1095	19267496	19486397	218902
17	6776	20575704	21607132	1031429
17	1205	21858900	22189183	330284
17	1580	22670871	22934478	263608
17	1425	23560868	23905963	345096
17	2748	30866835	31419659	552825
17	567	34551049	34755104	204056
17	989	35381562	35680899	299338
17	6397	40443873	41261731	817859
17	1759	47617033	47850190	233158
17	667	55612440	55951904	339465
18	1169	11094439	11486897	392459
18	247	12920183	13151097	230915
18	1356	14096980	14801691	704712
18	722	16875987	17085988	210002
18	1366	19645323	19867084	221762
18	1651	20952134	21326407	374274
18	1157	21759143	22042884	283742
18	1094	22309484	22604324	294841
18	320	22843362	23043540	200179
18	1404	30330778	30581895	251118
18	2344	30608911	31208534	599624
18	289	34401286	34604834	203549
18	376	34661536	34946670	285135
18	484	35317548	35759895	442348
18	884	36554985	36930608	375624
18	615	42690008	42910746	220739
18	960	46398577	46635652	237076
18	176	53104415	53352664	248250
18	955	54060918	54293181	232264
18	513	56903516	57107571	204056
19	359	20878533	21107542	229010
19	782	21107639	21339808	232170
19	506	34200446	34604714	404269
19	229	37833747	38090036	256290
19	274	45973171	46191703	218533
19	345	50882930	51145798	262869
19	1050	52318570	52640787	322218
2	1843	4193781	4618084	424304
2	397	7312005	7576660	264656
2	4846	7665511	8602193	936683
2	2401	8602351	9202132	599782
2	4569	11383041	11990872	607832
2	11431	11990943	14081481	2090539
2	1927	14081710	14506684	424975
2	458	22753263	22992543	239281
2	858	26415739	26758521	342783
2	801	32367758	32662169	294412
2	1814	33692266	34115816	423551
2	552	34879665	35246524	366860
2	814	37772928	38025443	252516
2	1321	38585754	38801155	215402
2	1107	38975310	39227714	252405
2	1481	39608380	40150554	542175
2	795	43315069	43571599	256531
2	396	47318429	47585669	267241
2	2085	47585762	48378242	792481
2	949	49088723	49421495	332773
2	1611	51181977	51535084	353108
2	937	58414893	58618341	203449
2	791	58994579	59260153	265575
2	1449	61643373	62062285	418913
2	825	62492850	62733083	240234
2	4239	64752941	65657709	904769
2	1973	65674946	66052567	377622
2	697	69567528	69968737	401210
2	461	70450127	70675614	225488
2	1754	70882748	71264866	382119
2	735	72891424	73332618	441195
2	3066	73742927	74257502	514576
2	3771	74805460	75327174	521715
2	1498	77846913	78148458	301546
2	1301	80252981	80470785	217805
2	1603	82192403	82399908	207506
2	1125	84503675	84758873	255199
2	526	90681672	90884738	203067
2	897	94790642	95050939	260298
2	426	97070392	97315859	245468
2	473	105565774	105773447	207674
2	1464	110667947	111140418	472472
2	2066	111315725	111601882	286158
2	408	120591189	120854814	263626
2	767	124587395	124941926	354532
20	357	3666328	3921239	254912
20	265	13952511	14195625	243115
20	596	14983652	15212069	228418
20	1052	20142589	20544020	401432
20	534	30648148	30909177	261030
20	2057	70528709	71268412	739704
20	284	71531927	71845464	313538
21	534	1161540	1952449	790910
21	1915	3043063	3358946	315884
21	929	5108133	5398405	290273
21	656	6098996	6330904	231909
21	1116	17859523	18179071	319549
21	446	24166976	24428717	261742
21	449	24962894	25174023	211130
21	530	25912323	26126763	214441
21	988	29160623	29364091	203469
21	324	30587217	30789756	202540
21	598	30991145	31226434	235290
21	570	31450167	31912925	462759
21	649	31956975	32218285	261311
21	485	32566024	32772220	206197
21	2039	35020740	35340211	319472
21	5116	37519594	38504846	985253
21	749	39976201	40198265	222065
21	1541	41885318	42139027	253710
21	943	42809007	43010300	201294
21	759	44927920	45307948	380029
21	567	45779988	45993803	213816
21	1212	47030345	47424579	394235
21	954	48146152	48396531	250380
21	648	51369871	51617840	247970
21	2483	56300342	56945350	645009
21	1301	59551738	59788495	236758
22	1440	2708189	2990570	282382
22	947	5294829	5527498	232670
22	1005	6018072	6258638	240567
22	634	6951733	7264128	312396
22	1204	14780562	15139180	358619
22	701	15238097	15473207	235111
22	2320	42665920	43173413	507494
22	710	43202485	43517178	314694
22	1100	43917906	44143643	225738
22	1071	46093442	46382574	289133
22	19492	46586946	52888785	6301840
22	12232	46586946	51320464	4733519
22	7260	51320506	52888785	1568280
22	2599	52905215	53531619	626405
22	1146	54055666	54371634	315969
22	741	55942442	56190496	248055
22	1365	56345045	56551079	206035
22	1054	57150118	57374625	224508
23	1040	1372710	1587986	215277
23	4254	25139672	25464382	324711
23	1204	42332282	42553051	220770
24	1265	2658214	2943692	285479
24	1328	30430721	30639095	208375
24	893	35495080	35704697	209618
24	693	44643370	44919671	276302
24	1892	49383891	49689110	305220
24	1425	55535380	55763876	228497
25	2619	2522798	3290324	767527
25	536	3623432	3856856	233425
25	1948	7877848	8201979	324132
25	1487	12445304	12659770	214467
25	841	17873496	18092529	219034
25	678	18479377	18706942	227566
25	1139	21447177	21675521	228345
25	671	25484491	25832184	347694
25	2094	40925525	41284266	358742
26	1104	525365	976571	451207
26	2154	1650909	1885235	234327
26	2129	1885301	2294478	409178
26	1748	7623767	7846346	222580
26	346	38187630	38410381	222752
26	732	39723892	39991798	267907
26	793	41538073	41876411	338339
26	868	46242085	46451680	209596
27	1383	45310148	45586383	276236
28	427	30601223	30824174	222952
28	989	39609401	39835545	226145
29	799	485832	775081	289250
29	865	11339987	11551412	211426
29	1392	12766548	13123565	357018
29	2213	14442348	14691826	249479
29	1515	17318908	17639288	320381
29	1650	22655418	22879711	224294
29	787	42456958	42673812	216855
29	350	45036688	45250410	213723
29	507	48903901	49263880	359980
3	1840	3923	217126	213204
3	457	8704654	8920177	215524
3	328	21315900	21547185	231286
3	816	23871213	24240483	369271
3	755	32061840	32269838	207999
3	1376	39677493	40016993	339501
3	951	44652787	45113512	460726
3	976	46703204	47031351	328148
3	1893	47705533	48095508	389976
3	2156	53861385	54175179	313795
3	914	55346016	55588552	242537
3	872	55588578	56065446	476869
3	492	70538800	70796859	258060
3	1503	71828837	72212143	383307
3	381	72442582	72702322	259741
3	895	76012406	76348103	335698
3	614	80335902	80627479	291578
3	806	82521409	82734662	213254
3	451	94009774	94222001	212228
3	2325	97331960	97777927	445968
3	604	108068200	108296487	228288
3	697	110317928	110622663	304736
3	4658	119595854	120762825	1166972
3	740	120762885	120965770	202886
4	1135	1147834	1414006	266173
4	1870	3976204	4204427	228224
4	1699	6223683	6442944	219262
4	866	21404557	21611215	206659
4	1649	26997437	27336127	338691
4	1220	28796569	29062175	265607
4	870	32106234	32437151	330918
4	553	34950868	35156287	205420
4	802	46698989	46964864	265876
4	16883	51696214	55382138	3685925
4	2635	55382296	55706996	324701
4	4072	55738039	56934498	1196460
4	4071	56934619	57875045	940427
4	904	59408844	59613361	204518
4	1923	63410612	63732018	321407
4	2866	63929896	64344983	415088
4	773	71769146	72058691	289546
4	1371	83485090	83701175	216086
4	1936	88509102	88763051	253950
4	903	92765345	93085338	319994
4	582	99157671	99372387	214717
5	1047	6408155	6657228	249074
5	1954	11401754	11693199	291446
5	3149	17130068	17460147	330080
5	893	17925874	18248439	322566
5	1103	18459245	18710316	251072
5	1548	19209947	19547882	337936
5	633	19855029	20079770	224742
5	1646	20908512	21139190	230679
5	1144	22620803	22913424	292622
5	2947	24375551	24860031	484481
5	881	26761679	27143821	382143
5	1227	28673406	28931102	257697
5	1143	33178747	33410784	232038
5	1173	36131632	36425115	293484
5	620	40752467	41002656	250190
5	3218	41656275	42133944	477670
5	1895	42152452	42382907	230456
5	1006	45274800	45538213	263414
5	611	47492642	47724691	232050
5	1023	48657657	48888675	231019
5	1722	59085630	59384392	298763
5	2544	69279174	69718014	438841
5	2192	72146472	72493918	347447
5	1171	75325501	75708882	383382
5	1126	78618619	79034730	416112
5	1545	82005342	82301875	296534
5	1669	86059672	86476144	416473
5	784	105404879	105613539	208661
5	2068	113549386	113845206	295821
6	20893	947811	4447640	3499830
6	6575	947811	1989713	1041903
6	2908	1989874	2653158	663285
6	1530	2653193	2974095	320903
6	2175	2974121	3377127	403007
6	1730	3377856	3613001	235146
6	5975	3613082	4447640	834559
6	1059	5453292	5690384	237093
6	1295	9140369	9378519	238151
6	932	13749932	13966293	216362
6	601	19793837	20045143	251307
6	986	30149006	30384222	235217
6	1094	32424759	32646274	221516
6	1290	33531852	33734884	203033
6	1049	36009922	36426239	416318
6	1394	39371054	39854419	483366
6	2246	45562366	46231853	669488
6	2651	47540800	47808178	267379
6	1668	49884170	50310207	426038
6	1755	52755887	53078253	322367
6	1704	54772020	54977668	205649
6	197	57593036	57844327	251292
6	877	60262215	60492655	230441
6	1318	65798743	66256914	458172
6	1458	66340455	66811742	471288
6	776	72819375	73088079	268705
6	680	73648242	73903051	254810
6	1655	75811626	76059854	248229
6	4702	78418771	79130914	712144
6	5705	81833140	82918246	1085107
6	602	84043940	84258520	214581
6	5734	89824700	91149188	1324489
6	5511	91336068	92562512	1226445
6	362	94405189	94634859	229671
6	1305	94708178	95272989	564812
6	623	96708681	96917260	208580
6	1144	97101369	97371344	269976
6	2589	97371663	98021504	649842
6	4341	98235157	99253053	1017897
6	1588	99253085	99884304	631220
6	1776	99884376	100154398	270023
6	916	103776936	104008876	231941
6	1839	105456650	105676838	220189
6	1308	109079083	109323332	244250
7	3368	3711960	4918832	1206873
7	1139	17324793	17628270	303478
7	926	18587874	18993477	405604
7	816	19244206	19647216	403011
7	854	22557774	22980985	423212
7	868	47819290	48023460	204171
7	596	49383859	50240808	856950
7	406	52812113	53024177	212065
7	262	53958064	54159607	201544
7	380	54454745	54657800	203056
7	837	56811526	57036011	224486
7	1730	58457116	58849786	392671
7	2750	61486847	62484722	997876
7	1194	62484778	62714460	229683
7	10208	62723580	64839797	2116218
7	4487	64840001	66304666	1464666
7	6265	66572623	68188598	1615976
7	1675	68205546	68515005	309460
7	50236	68796855	81370987	12574133
7	15091	68796855	73074804	4277950
7	1655	73074895	73683432	608538
7	9839	73683735	75880038	2196304
7	3298	75880202	76539974	659773
7	3077	76540136	77198129	657994
7	9498	77198275	79720396	2522122
7	7778	79720407	81370987	1650581
7	915	81372040	81583793	211754
7	630	82817996	83084868	266873
7	864	83419738	83718184	298447
7	1341	83751153	83988750	237598
7	1601	84478903	84694617	215715
7	5209	88572721	89955600	1382880
7	3812	90022540	90964281	941742
7	737	91195458	91501657	306200
7	1645	93552016	93880667	328652
7	1945	95926528	96175080	248553
7	2729	99206446	99559318	352873
7	905	102486817	102716698	229882
7	1284	106455216	106686524	231309
7	1645	109376908	109590585	213678
8	2234	2688699	3005499	316801
8	3020	8564447	9341393	776947
8	3208	15324039	15813386	489348
8	730	29200493	29422215	221723
8	605	34074341	34308993	234653
8	740	37051004	37299349	248346
8	415	54109619	54315071	205453
8	845	61531352	61761238	229887
8	852	64478675	64780603	301929
8	817	64781096	65147068	365973
8	1331	65889132	66094584	205453
8	1243	68901163	69228722	327560
8	238	72598153	72806078	207926
8	1694	78251166	78688297	437132
8	1126	78906099	79588301	682203
8	915	82633985	82863802	229818
8	1140	83717307	84247994	530688
8	1322	93094283	93298076	203794
8	1382	98923514	99233933	310420
8	5184	99488423	100577972	1089550
8	1792	100757226	101260040	502815
8	6497	101426743	102695241	1268499
8	624	103431812	103694454	262643
8	1100	104274774	104518157	243384
8	874	104639047	104902250	263204
8	2252	106300095	106770931	470837
8	1380	107834436	108202033	367598
9	1370	10220231	10502472	282242
9	2361	10662301	11034108	371808
9	1123	32858887	33062457	203571
9	1180	41389457	41832079	442623
9	341	42535045	42785854	250810
9	481	61604422	61808330	203909
9	1981	62194818	63061352	866535
9	12338	63626936	65698019	2071084
9	9201	65701193	67605417	1904225
9	798	67605468	68003159	397692
9	22337	63626936	68003159	4373001
9	1892	68003326	68619960	616635
9	3232	68835941	69563330	727390
9	6700	72878681	75152443	2273763
9	1455	75152495	75528350	375856
9	5708	75633711	77460149	1826439
9	552	78518795	78719723	200929
9	715	92974322	93177854	203533

## Sheet: largeROH
14	3448685	4799763	1351079
14	68920473	70022131	1101659
15	16417428	28694737	12277310
15	28815829	34334837	5519009
15	35204822	36276245	1071424
15	36276479	37532839	1256361
15	37533845	41757845	4224001
15	41952826	45820809	3867984
15	50103444	51368465	1265022
15	51439629	53151537	1711909
15	53328973	55042609	1713637
15	55075088	56415707	1340620
15	56858484	59494529	2636046
15	68717220	70322571	1605352
17	20575704	21607132	1031429
2	11990943	14081481	2090539
22	46586946	52888785	6301840
3	119595854	120762825	1166972
4	51696214	55382138	3685925
4	55738039	56934498	1196460
6	947811	4447640	3499830
6	81833140	82918246	1085107
6	89824700	91149188	1324489
6	91336068	92562512	1226445
6	98235157	99253053	1017897
7	3711960	4918832	1206873
7	62723580	64839797	2116218
7	64840001	66304666	1464666
7	66572623	68188598	1615976
7	68796855	81370987	12574133
7	88572721	89955600	1382880
8	99488423	100577972	1089550
8	101426743	102695241	1268499
9	63626936	68003159	4373001
9	72878681	75152443	2273763
9	75633711	77460149	1826439
