# Supplementary material for: A CACNA2D2‐Related Recessive Form of Cerebellar Abiotrophy in Angus Cattle
Source: Anim Genet. 2026 Mar 24;57(2):e70086. doi: 10.1002/age.70086 (PMC13011162; doi:10.1002/age.70086)
Supplement: Supplementary file 3 — Table S3: Detailed description of the homozygous protein changing variants shared by two CA‐affected Angus calves and their frequencies in the global control cohort. [file AGE-57-0-s001.xlsx]

## Sheet: Table S5
Table S3. Detailed description of the homozygous protein-changing variants shared by two CA-affected Angus calves and their frequencies in the global control cohort.
#CHROM	POS	REF	ALT	EFFECT	IMPACT	GENE	GENEID	FEATURE	FEATUREID	BIOTYPE	HGVS_C	HGVS_P	countHOM_ref	countHET	countHOM_alt
3	119888643	C	T	missense_variant	MODERATE	GPC1	518114	transcript	XM_010803936.2	protein_coding	c.1081C>T	p.Arg361Trp	4662	90	13
3	120046170	C	T	missense_variant	MODERATE	KIF1A	527883	transcript	XM_002686593.6	protein_coding	c.4711G>A	p.Val1571Ile	4829	131	14
3	120614490	G	A	missense_variant&splice_region_variant	MODERATE	STK25	373543	transcript	NM_183407.2	protein_coding	c.1028C>T	p.Ser343Leu	4863	94	11
6	98075808	G	A	splice_donor_variant&intron_variant	HIGH	LOC112447116	112447116	transcript	XR_003035208.1	pseudogene	n.57+1G>A		4877	170	26
6	98085922	C	G	missense_variant	MODERATE	HPSE	281230	transcript	NM_174082.2	protein_coding	c.868G>C	p.Glu290Gln	4888	187	19
6	99648768	G	A	missense_variant	MODERATE	WDFY3	537096	transcript	XM_015471703.2	protein_coding	c.2659C>T	p.His887Tyr	4864	194	32
7	4122081	G	A	missense_variant	MODERATE	SLC25A42	504608	transcript	XM_024993919.1	protein_coding	c.727C>T	p.Arg243Trp	5010	52	9
9	67610238	T	C	missense_variant&splice_region_variant	MODERATE	LAMA2	100138434	transcript	XM_002690220.5	protein_coding	c.6590T>C	p.Phe2197Ser	5062	22	0
14	1324775	C	T	missense_variant	MODERATE	GLI4	518201	transcript	XM_002692562.6	protein_coding	c.491G>A	p.Ser164Asn	4602	76	9
14	1783956	G	A	missense_variant	MODERATE	LOC101905222	101905222	transcript	XM_025001993.1	protein_coding	c.2941G>A	p.Asp981Asn	4996	62	3
14	944804	C	G	missense_variant	MODERATE	EPPK1	100337278	transcript	XM_003586872.5	protein_coding	c.4116C>G	p.His1372Gln	4890	107	10
15	22041009	T	A	missense_variant	MODERATE	SIK2	539570	transcript	NM_001192277.2	protein_coding	c.1216T>A	p.Cys406Ser	4999	61	4
15	22319361	G	A	missense_variant	MODERATE	DIXDC1	541211	transcript	XM_002693011.6	protein_coding	c.1733G>A	p.Arg578Gln	5025	65	2
15	47341037	G	T	missense_variant	MODERATE	LOC507428	507428	transcript	XM_002693191.5	protein_coding	c.880G>T	p.Val294Phe	5003	80	6
15	51652496	G	A	missense_variant	MODERATE	NUMA1	513091	transcript	NM_001205746.2	protein_coding	c.4169C>T	p.Ala1390Val	4792	24	1
22	48519709	C	T	missense_variant	MODERATE	DNAH1	540601	transcript	XM_024983245.1	protein_coding	c.5023G>A	p.Val1675Met	4933	105	14
22	49970603	T	C	missense_variant	MODERATE	CACNA2D2	785909	transcript	XM_024983269.1	protein_coding	c.1183T>C	p.Cys395Arg	5116	0	0
