# Supplementary material for: A CACNA2D2‐Related Recessive Form of Cerebellar Abiotrophy in Angus Cattle
Source: Anim Genet. 2026 Mar 24;57(2):e70086. doi: 10.1002/age.70086 (PMC13011162; doi:10.1002/age.70086)
Supplement: Supplementary file 4 — Table S4: Detailed pathogenicity classification of the CACNA2D2 and LAMA2 variants. [file AGE-57-0-s005.xlsx]

## Sheet: Table S6
Table S4. Detailed pathogenicity classification of the CACNA2D2 and LAMA2 variants.																MutPred2 suite showing pathogenicity prediction score	PredictSNP consensus showing each tool's prediction (Del or Neu) and normalized confidence (%)					Variant pathogenicity classification based on Boeykens et al, 2024 and Richards et al, 2015
#CHROM	POS	REF	ALT	EFFECT	IMPACT	GENE	GENEID	FEATURE	FEATUREID	BIOTYPE	HGVS_C	HGVS_P	countHOM_ref	countHET	countHOM_alt	and a ranked list of potentially affected molecular mechanisms	PredictSNP 1.0	PolyPhen-1	PolyPhen-2	PhD-SNPg	SIFT	Classification	Detected criteria
9	67610238	T	C	missense_variant&splice_region_variant	MODERATE	LAMA2	100138434	transcript	XM_002690220.5	protein_coding	c.6590T>C	p.Phe2197Ser	5062	22	0	score 0.708	NEUTRAL	NEUTRAL	NEUTRAL	NEUTRAL	NEUTRAL	uncertain significance	PS5, PM4, BP1
																Gain of Ubiquitylation at K2196 (Pr = 0.16 | P = 0.04)	0.826225	0.668841	0.727455	0.892455	0.896705
																Loss of Proteolytic cleavage at D2199 (Pr = 0.11 | P = 0.04)
																Altered Transmembrane protein (Pr = 0.31 | P = 1.2e-04)
22	49970603	T	C	missense_variant	MODERATE	CACNA2D2	785909	transcript	XM_024983269.1	protein_coding	c.1183T>C	p.Cys395Arg	5116	0	0	score 0.824	DELETERIOUS	DELETERIOUS	DELETERIOUS	DELETERIOUS	DELETERIOUS	Pathogenic	PS4, PS5, PM1, PP1, PP3
																Altered Transmembrane protein (Pr = 0.31 | P = 1.1e-04)	0.869084	0.744912	0.811429	0.87524	0.792808
																Loss of Disulfide linkage at C395 (Pr = 0.17 | P = 0.03)
																Altered Ordered interface (Pr = 0.42 | P = 7.7e-04)
